# Supplementary material for: Editorial Note: Metabarcoding analysis of eukaryotic microbiota in the gut of HIV-infected patients
Source: PLoS One. 2025 May 9;20(5):e0324348. doi: 10.1371/journal.pone.0324348 (PMC12063825; doi:10.1371/journal.pone.0324348)
Supplement: S1 File — Note that the #2016.011 approval document only indicates approval for the use of stool samples although these articles report collection of other samples including urine, oral fluids, sputum, saliva, vaginal swabs, bronchial aspirates, dental plaque, and bronchoalveolar lavage. (XLSX) [file pone.0324348.s001.xlsx]

## Sheet: Sheet1
DOI	Journal	Year	Title	Additional editorial action as of 23 April 2025
https://doi.org/10.1371/journal.pone.0191913	PLOS ONE	2018	Metabarcoding analysis of eukaryotic microbiota in the gut of HIV-infected patients	EOC (2022): https://doi.org/10.1371/journal.pone.0278360
https://doi.org/10.1371/journal.pone.0223543	PLOS ONE	2019	Extensive culturomics of 8 healthy samples enhances metagenomics efficiency	EOC (2022): https://doi.org/10.1371/journal.pone.0278361
https://doi.org/10.1371/journal.pone.0213338	PLOS ONE	2019	Specific clones of Trichomonas tenax are associated with periodontitis	Retracted (2024): https://doi.org/10.1371/journal.pone.0312329
https://doi.org/10.1016/j.anaerobe.2019.102128	Anaerobe	2020	Culture of salivary methanogens assisted by chemically produced hydrogen	NA
https://doi.org/10.1007/s10482-018-1032-x	Antonie van Leeuwenhoek	2018	Sediminibacillus massiliensis sp. nov., a moderately halophilic, Gram-positive bacterium isolated from a stool sample of a young Senegalese man	NA
https://doi.org/10.1007/s10482-018-01212-0	Antonie van Leeuwenhoek	2018	Oceanobacillus timonensis sp. nov. and Oceanobacillus senegalensis sp. nov., two new moderately halophilic, Gram-stain positive bacteria isolated from stools sample of healthy young Senegalese	NA
https://doi.org/10.1007/s10482-018-01223-x	Antonie van Leeuwenhoek	2019	Description and genomic characterization of Massiliimalia massiliensis gen. nov., sp. nov., and Massiliimalia timonensis gen. nov., sp. nov., two new members of the family Ruminococcaceae isolated from the human gut	NA
https://doi.org/10.1101/2019.12.11.872788	bioRχiv	2019	Lactobacillus reuteri: direct passage from ingested yogurts to urine microbiota	NA
https://doi.org/10.1016/j.cmi.2019.04.008	Clinical Microbiology and Infection	2019	Isolation and culture of Methanobrevibacter smithii by co-culture with hydrogen-producing bacteria on agar plates	NA
https://doi.org/10.1007/s00284-021-02739-8	Current Microbiology	2022	Arabiibacter massiliensis gen. nov. sp. nov., New Anaerobic Bacterium Isolated from the Human Gut	NA
https://doi.org/10.1007/s00284-021-02757-6	Current Microbiology	2022	Konateibacter massiliensis gen. nov. sp. nov. and Paenibacillus faecalis sp. nov., Two New Species Isolated from the Stool Samples of Infants Suffering from Marasmus	NA
https://doi.org/10.1016/j.crmicr.2022.100112	Current Research in Microbial Sciences	2022	A Tetragenococcus halophilus human gut isolate	NA
https://doi.org/10.1093/femsle/fnac066	FEMS Microbiology Letters	2022	Prevotella merdae sp. nov., a new bacterial species isolated from human faeces	NA
https://doi.org/10.1093/femsle/fnac086	FEMS Microbiology Letters	2022	Ottowia massiliensis sp. nov., a new bacterium isolated from a fresh, healthy human fecal sample	NA
https://doi.org/10.3389/fcimb.2020.524769	Frontiers in Cellular and Infection Microbiology	2020	Proof of Concept of Culturomics Use of Time of Care	NA
https://doi.org/10.3389/fmicb.2019.01606	Frontiers in Microbiology	2019	Among Live and Dead Bacteria, the Optimization of Sample Collection and Processing Remains Essential in Recovering Gut Microbiota Components	NA
https://doi.org/10.3389/fmicb.2020.513305	Frontiers in Microbiology	2020	Deciphering the Urinary Microbiota Repertoire by Culturomics Reveals Mostly Anaerobic Bacteria From the Gut	NA
https://doi.org/10.1080/19490976.2021.1897208	Gut Microbes	2021	Running after ghosts: are dead bacteria the dark matter of the human gut microbiota?	NA
https://doi.org/10.1128/jcm.01663-17	Journal of Clinical Microbiology	2018	Clostridium scindens Is Present in the Gut Microbiota during Clostridium difficile Infection: a Metagenomic and Culturomic Analysis	Retracted (2024): https://doi.org/10.1128/jcm.01507-23 --- EOC (2022): https://doi.org/10.1128/jcm.01076-22
https://doi.org/10.1007/s12275-020-9365-3	Journal of Microbiology	2020	Full-repertoire comparison of the microscopic objects composing the human gut microbiome with sequenced and cultured communities	NA
https://doi.org/10.1016/j.micres.2020.126454	Microbiological Research	2020	A new protectant medium preserving bacterial viability after freeze drying	NA
https://doi.org/10.3390/microorganisms8121866	Microorganisms	2020	Detection of Methanobrevobacter smithii and Methanobrevibacter oralis in Lower Respiratory Tract Microbiota	NA
https://doi.org/10.1016/j.nmni.2017.01.010	New Microbes and New Infections	2017	Description of ‘Bacillus dakarensis’ sp. nov., ‘Bacillus sinesaloumensis’ sp. nov., ‘Gracilibacillus timonensis’ sp. nov., ‘Halobacillus massiliensis’ sp. nov., ‘Lentibacillus massiliensis’ sp. nov., ‘Oceanobacillus senegalensis’ sp. nov., ‘Oceanobacillus timonensis’ sp. nov., ‘Virgibacillus dakarensis’ sp. nov. and ‘Virgibacillus marseillensis’ sp. nov., nine halophilic new species isolated from…	NA
https://doi.org/10.1016/j.nmni.2017.08.006	New Microbes and New Infections	2017	‘Gracilibacillus phocaeensis’ sp. nov., ‘Sediminibacillus massiliensis’ sp. nov. and ‘Virgibacillus ndiopensis’ sp. nov., three halophilic species isolated from salty human stools by culturomics	EOC (2024): https://doi.org/10.1016/j.nmni.2024.101322
https://doi.org/10.1016/j.nmni.2017.03.002	New Microbes and New Infections	2017	‘Prevotella ihumii’ sp. nov. and ‘Varibaculum timonense’ sp. nov., two new bacterial species isolated from a fresh human stool specimen	NA
https://doi.org/10.1016/j.nmni.2018.06.006	New Microbes and New Infections	2018	Noncontiguous finished genome sequences and description of Bacteroides mediterraneensis sp. nov., Bacteroides ihuae sp. nov., Bacteroides togonis sp. nov., Bacteroides ndongoniae sp. nov., Bacteroides ilei sp. nov. and Bacteroides congonensis sp. nov. identified by culturomics	NA
https://doi.org/10.1016/j.nmni.2018.06.002	New Microbes and New Infections	2018	‘Helcococcus massiliensis’ sp. nov., a new bacterial species isolated from the vaginal sample of a woman with bacterial vaginosis living in Dielmo, Senegal	EOC (2024): https://doi.org/10.1016/j.nmni.2024.101325
https://doi.org/10.1016/j.nmni.2018.02.003	New Microbes and New Infections	2018	‘Collinsella provencensis’ sp. nov., ‘Parabacteroides bouchesdurhonensis’ sp. nov. and ‘Sutterella seckii,’ sp. nov., three new bacterial specie	NA
https://doi.org/10.1016/j.nmni.2019.100606	New Microbes and New Infections	2019	Prevotella marseillensis sp. nov., a new bacterium isolated from a patient with recurrent Clostridium difficile infection	NA
https://doi.org/10.1016/j.nmni.2019.100600	New Microbes and New Infections	2019	Dorea phocaeensis sp. nov., a new bacterium isolated from the stool of a healthy 29-year-old male	NA
https://doi.org/10.1016/j.nmni.2019.100588	New Microbes and New Infections	2019	Brachybacterium massiliense sp. nov., a new bacterium isolated from stool from a healthy Senegalese child	EOC (2024): https://doi.org/10.1016/j.nmni.2024.101269
https://doi.org/10.1016/j.nmni.2019.100567	New Microbes and New Infections	2019	Selenomonas felix sp. nov., a new bacterium isolated from human sputum	EOC (2024): https://doi.org/10.1016/j.nmni.2024.101389
https://doi.org/10.1016/j.nmni.2019.100532	New Microbes and New Infections	2019	Non-contiguous finished genome sequencing and description of Enterococcus timonensis sp. nov. isolated from human sputum	NA
https://doi.org/10.1016/j.nmni.2019.100615	New Microbes and New Infections	2019	Urinicoccus massiliensis gen. nov., sp. nov., a new bacterium isolated from a human urine sample from a 7-year-old boy hospitalized for dental care	EOC (2024): https://doi.org/10.1016/j.nmni.2024.101404
https://doi.org/10.1016/j.nmni.2019.100585	New Microbes and New Infections	2019	Arcanobacterium ihumii sp. nov., Varibaculum vaginae sp. nov. and Tessaracoccus timonensis sp. nov., isolated from vaginal swabs from healthy Senegalese women	EOC (2024): https://doi.org/10.1016/j.nmni.2024.101259
https://doi.org/10.1016/j.nmni.2019.100541	New Microbes and New Infections	2019	Virgibacillus ndiopensis sp. nov., a new halophilic bacterium isolated from the stool of a healthy 11-year-old boy	EOC (2024): https://doi.org/10.1016/j.nmni.2024.101410
https://doi.org/10.1016/j.nmni.2019.100593	New Microbes and New Infections	2019	Corynebacterium pacaense sp. nov., Alistipes megaguti sp. nov., Alistipes provencensis sp. nov., 3 new bacteria isolated from fresh human stool specimens	EOC (2024): https://doi.org/10.1016/j.nmni.2024.101290
https://doi.org/10.1016/j.nmni.2019.100598	New Microbes and New Infections	2019	Clostridium transplantifaecale sp. nov., a new bacterium isolated from patient with recurrent Clostridium difficile infection	EOC (2024): https://doi.org/10.1016/j.nmni.2024.101280
https://doi.org/10.1016/j.nmni.2019.100599	New Microbes and New Infections	2019	Enterococcus mediterraneensis sp. nov., a new bacterium isolated from the stool of a 39-year-old Pygmy	EOC (2024): https://doi.org/10.1016/j.nmni.2024.101308
https://doi.org/10.1016/j.nmni.2019.100607	New Microbes and New Infections	2019	Prevotella ihumii sp. nov., a new bacterium isolated from a stool specimen of a healthy woman	NA
https://doi.org/10.1016/j.nmni.2019.100568	New Microbes and New Infections	2019	Brachybacterium timonense sp. nov., a new bacterium isolated from human sputum	EOC (2024): https://doi.org/10.1016/j.nmni.2024.101270
https://doi.org/10.1016/j.nmni.2020.100799	New Microbes and New Infections	2020	Description of Gracilibacillus phocaeensis sp. nov., a new halophilic bacterium isolated from Senegalian human stool	EOC (2024): https://doi.org/10.1016/j.nmni.2024.101299
https://doi.org/10.1016/j.nmni.2019.100639	New Microbes and New Infections	2020	Parabacteroides bouchesdurhonensis sp. nov., a new bacterium isolated from the stool of a healthy adult	EOC (2024): https://doi.org/10.1016/j.nmni.2024.101373
https://doi.org/10.1016/j.nmni.2019.100633	New Microbes and New Infections	2020	Anaerosphaera massiliensis sp. nov., a new bacterium isolated from the stool of a 39-year-old Pygmy	EOC (2024): https://doi.org/10.1016/j.nmni.2024.101255
https://doi.org/10.1093/ofid/ofz398	Open Forum Infectious Diseases	2019	Successful Fecal Microbiota Transplantation in a Patient Suffering From Irritable Bowel Syndrome and Recurrent Urinary Tract Infections	NA
https://doi.org/10.21203/rs.3.rs-117420/v1	Research Square	2020	Prevalence of Treponema species in the Gut Microbiome is Linked to Bifidobacterium sp. and Bacteroides sp.	NA
https://doi.org/10.21203/rs.3.rs-238204/v1	Research Square	2021	Genomic and phenotypic description of Streptococcus resistens sp. nov., Streptococcus buccae sp. nov. and Streptococcus mediterraneus sp. nov., three new members of the Streptococcus genus isolated from the human oral cavity	NA
https://doi.org/10.1038/s41598-019-49189-8	Scientific Reports	2019	Metagenomic and culturomic analysis of gut microbiota dysbiosis during Clostridium difficile infection	NA
https://doi.org/10.1038/s41598-018-27372-7	Scientific Reports	2018	Tobacco-smoking-related prevalence of methanogens in the oral fluid microbiota	Retracted (2025): https://doi.org/10.1038/s41598-025-88912-6
https://doi.org/10.1038/s41598-018-27862-8	Scientific Reports	2018	Peri-implantitis-associated methanogens: a preliminary report	Retracted (2024): https://doi.org/10.1038/s41598-024-51888-w
https://doi.org/10.1038/s41598-022-25873-0	Scientific Reports	2022	Reclassification of eight Akkermansia muciniphila strains and description of Akkermansia massiliensis sp. nov. and Candidatus Akkermansia timonensis, isolated from human feces	NA
https://doi.org/10.1038/s41598-020-62068-x	Scientific Reports	2020	Alcohol pretreatment of stools effect on culturomics	NA
https://doi.org/10.1038/s41598-017-17132-4	Scientific Reports	2017	Culturomics and Amplicon-based Metagenomic Approaches for the Study of Fungal Population in Human Gut Microbiota	Retracted (2024): https://doi.org/10.1038/s41598-024-58471-3
https://doi.org/10.1038/s41598-020-66738-8	Scientific Reports	2020	Optimization and standardization of the culturo	NA
